# Supplementary material for: Eocuma orbiculatum sp. nov. (Crustacea, Cumacea, Bodotriidae) from Korean waters
Source: Zookeys. 2020 Feb 10;910:79–91. doi: 10.3897/zookeys.910.47143 (PMC7026201; doi:10.3897/zookeys.910.47143)
Supplement: XML Treatment for Eocuma [file zookeys.910.47143-treatment1.xml]

<!DOCTYPE tp:taxon-treatment
  PUBLIC "-//TaxonX//DTD Taxonomic Treatment Publishing DTD v0 20100105//EN" "tax-treatment-NSO.dtd">
<tp:taxon-treatment xmlns:tp="http://www.plazi.org/taxpub"><tp:treatment-meta><kwd-group><label>Taxon classification</label><kwd><named-content xmlns:xlink="http://www.w3.org/1999/xlink" content-type="kingdom">Animalia</named-content></kwd><kwd><named-content xmlns:xlink="http://www.w3.org/1999/xlink" content-type="order">Cumacea</named-content></kwd><kwd><named-content xmlns:xlink="http://www.w3.org/1999/xlink" content-type="family">Bodotriidae</named-content></kwd></kwd-group><mixed-citation publication-type="journal"><person-group><name><surname>Kim</surname><given-names>Sung-Hyun</given-names></name><name><surname>Lee</surname><given-names>Chang-Mok</given-names></name><name><surname>Kim</surname><given-names>Young-Hyo</given-names></name></person-group><article-title><italic><tp:taxon-name><tp:taxon-name-part taxon-name-part-type="genus" reg="Eocuma">Eocuma</tp:taxon-name-part> <tp:taxon-name-part taxon-name-part-type="species" reg="orbiculatum">orbiculatum</tp:taxon-name-part></tp:taxon-name></italic> sp. nov. (<tp:taxon-name><tp:taxon-name-part taxon-name-part-type="subphylum">Crustacea</tp:taxon-name-part></tp:taxon-name>, <tp:taxon-name><tp:taxon-name-part taxon-name-part-type="order">Cumacea</tp:taxon-name-part></tp:taxon-name>, <tp:taxon-name><tp:taxon-name-part taxon-name-part-type="family">Bodotriidae</tp:taxon-name-part></tp:taxon-name>) from Korean waters</article-title><source>Zookeys</source><day>10</day><month>2</month><year>2020</year><volume>910</volume><fpage>79</fpage><lpage>91</lpage><pub-id pub-id-type="doi">10.3897/zookeys.910.47143</pub-id></mixed-citation></tp:treatment-meta><tp:nomenclature><label>Genus</label><tp:taxon-name><object-id xmlns:xlink="http://www.w3.org/1999/xlink" content-type="arpha" xlink:type="simple">F9DE7AFA-BA69-50C5-90BF-6446DDA4D2EA</object-id>
            <tp:taxon-name-part taxon-name-part-type="genus" reg="Eocuma">Eocuma</tp:taxon-name-part>
          </tp:taxon-name><tp:taxon-authority>Marcusen, 1894</tp:taxon-authority></tp:nomenclature><tp:treatment-sec sec-type="type species" id="SECID0E2FAC"><title>Type species.</title><p><italic><tp:taxon-name><tp:taxon-name-part taxon-name-part-type="genus" reg="Eocuma">Eocuma</tp:taxon-name-part> <tp:taxon-name-part taxon-name-part-type="species" reg="hilgendorfi">hilgendorfi</tp:taxon-name-part></tp:taxon-name></italic> Marcussen, 1894.</p></tp:treatment-sec><tp:treatment-sec sec-type="diagnosis" id="SECID0EMGAC"><title>Diagnosis.</title><p>Carapace may appear laterally compressed anteriorly or posteriorly in dorsal view; may be oviform posteriorly; may have dorsal median carina, dorso-lateral carinae, lateral carinae and/or lateral horns. Antenna 1 with basal article of the peduncle arcuate or straight, as long as or shorter than the other two articles combined. Maxilliped 3 basis geniculate, arcuate or straight, extended dorso-distally over ischium beyond the articulation of the ischium and merus. First pereonite visible only above lateral midline or invisible. Pereonite 2 variable in width with respect to other pereonites; may have ventro-lateral expansion overriding pereonite 3, carapace and pereonite 3 or not overriding other somites. Basis of pereopod 1 distally produced beyond insertion of ischium. Pereopod 2 without ischium; dactylus longer than propodus. Uropod peduncle much shorter than pleotelson or rami. Uropod endopod uniarticulate. Uropod exopod with proximal article shorter than distal one. Males with five pairs of pleopods.</p></tp:treatment-sec><tp:treatment-sec sec-type="remarks" id="SECID0ERGAC"><title>Remarks.</title><p><italic><tp:taxon-name><tp:taxon-name-part taxon-name-part-type="genus" reg="Eocuma">Eocuma</tp:taxon-name-part></tp:taxon-name></italic> was considered similar to <italic><tp:taxon-name><tp:taxon-name-part taxon-name-part-type="genus" reg="Mossambicuma">Mossambicuma</tp:taxon-name-part></tp:taxon-name></italic> Day, 1978, but could be distinguished by carapace shape and projection on the basis of the pereopod 1. <xref ref-type="bibr" rid="B8">Haye (2007)</xref> demonstrated, however, <italic><tp:taxon-name><tp:taxon-name-part taxon-name-part-type="genus" reg="Mossambicuma">Mossambicuma</tp:taxon-name-part></tp:taxon-name></italic> to be a synonym for <italic><tp:taxon-name><tp:taxon-name-part taxon-name-part-type="genus" reg="Eocuma">Eocuma</tp:taxon-name-part></tp:taxon-name></italic>, since <italic><tp:taxon-name><tp:taxon-name-part taxon-name-part-type="genus" reg="Eocuma">E.</tp:taxon-name-part> <tp:taxon-name-part taxon-name-part-type="species" reg="muradianae">muradianae</tp:taxon-name-part></tp:taxon-name></italic> Petrescu, 1998 also lacks the projection on the basis of pereopod 1 and many other species in <italic><tp:taxon-name><tp:taxon-name-part taxon-name-part-type="genus" reg="Eocuma">Eocuma</tp:taxon-name-part></tp:taxon-name></italic> lack lateral horns. <xref ref-type="bibr" rid="B8">Haye (2007)</xref> supported these observations by analyzing character evolution of the family <tp:taxon-name><tp:taxon-name-part taxon-name-part-type="family">Bodotriidae</tp:taxon-name-part></tp:taxon-name>, including the genus <italic><tp:taxon-name><tp:taxon-name-part taxon-name-part-type="genus" reg="Eocuma">Eocuma</tp:taxon-name-part></tp:taxon-name></italic>. Korean species reported as <italic><tp:taxon-name><tp:taxon-name-part taxon-name-part-type="genus" reg="Eocuma">Eocuma</tp:taxon-name-part></tp:taxon-name></italic>, including this new species, have morphological characteristics that correspond to the universal characteristics of <italic><tp:taxon-name><tp:taxon-name-part taxon-name-part-type="genus" reg="Eocuma">Eocuma</tp:taxon-name-part></tp:taxon-name></italic> diagnosed by <xref ref-type="bibr" rid="B8">Haye (2007)</xref>.</p></tp:treatment-sec><tp:treatment-sec sec-type="Species composition" id="SECID0ELJAC"><title>Species composition.</title><p><italic><tp:taxon-name><tp:taxon-name-part taxon-name-part-type="genus" reg="Eocuma">Eocuma</tp:taxon-name-part> <tp:taxon-name-part taxon-name-part-type="species" reg="aculeatum">aculeatum</tp:taxon-name-part></tp:taxon-name></italic> Day, 1978; <italic><tp:taxon-name><tp:taxon-name-part taxon-name-part-type="genus" reg="Eocuma">E.</tp:taxon-name-part> <tp:taxon-name-part taxon-name-part-type="species" reg="affine">affine</tp:taxon-name-part></tp:taxon-name></italic> Calman, 1904; <italic><tp:taxon-name><tp:taxon-name-part taxon-name-part-type="genus" reg="Eocuma">E.</tp:taxon-name-part> <tp:taxon-name-part taxon-name-part-type="species" reg="agrion">agrion</tp:taxon-name-part></tp:taxon-name></italic> Zimmer, 1914; <italic><tp:taxon-name><tp:taxon-name-part taxon-name-part-type="genus" reg="Eocuma">E.</tp:taxon-name-part> <tp:taxon-name-part taxon-name-part-type="species" reg="amakusense">amakusense</tp:taxon-name-part></tp:taxon-name></italic> Gamô, 1967; <italic><tp:taxon-name><tp:taxon-name-part taxon-name-part-type="genus" reg="Eocuma">E.</tp:taxon-name-part> <tp:taxon-name-part taxon-name-part-type="species" reg="bacescui">bacescui</tp:taxon-name-part></tp:taxon-name></italic> Petrescu, 2003; <italic><tp:taxon-name><tp:taxon-name-part taxon-name-part-type="genus" reg="Eocuma">E.</tp:taxon-name-part> <tp:taxon-name-part taxon-name-part-type="species" reg="cadenati">cadenati</tp:taxon-name-part></tp:taxon-name></italic> Fage, 1950; <italic><tp:taxon-name><tp:taxon-name-part taxon-name-part-type="genus" reg="Eocuma">E.</tp:taxon-name-part> <tp:taxon-name-part taxon-name-part-type="species" reg="calmani">calmani</tp:taxon-name-part></tp:taxon-name></italic> Fage, 1928; <italic><tp:taxon-name><tp:taxon-name-part taxon-name-part-type="genus" reg="Eocuma">E.</tp:taxon-name-part> <tp:taxon-name-part taxon-name-part-type="species" reg="carinocurvum">carinocurvum</tp:taxon-name-part></tp:taxon-name></italic> Corbera, Tirado &amp; Martin, 2005; <italic><tp:taxon-name><tp:taxon-name-part taxon-name-part-type="genus" reg="Eocuma">E.</tp:taxon-name-part> <tp:taxon-name-part taxon-name-part-type="species" reg="cochlear">cochlear</tp:taxon-name-part></tp:taxon-name></italic> Le Loeuff &amp; Intes, 1972; <italic><tp:taxon-name><tp:taxon-name-part taxon-name-part-type="genus" reg="Eocuma">E.</tp:taxon-name-part> <tp:taxon-name-part taxon-name-part-type="species" reg="dimorphum">dimorphum</tp:taxon-name-part></tp:taxon-name></italic> Fage, 1928; <italic><tp:taxon-name><tp:taxon-name-part taxon-name-part-type="genus" reg="Eocuma">E.</tp:taxon-name-part> <tp:taxon-name-part taxon-name-part-type="species" reg="dollfusi">dollfusi</tp:taxon-name-part></tp:taxon-name></italic> Calman, 1907; <italic><tp:taxon-name><tp:taxon-name-part taxon-name-part-type="genus" reg="Eocuma">E.</tp:taxon-name-part> <tp:taxon-name-part taxon-name-part-type="species" reg="elongatum">elongatum</tp:taxon-name-part></tp:taxon-name></italic> (Day, 1978); <italic><tp:taxon-name><tp:taxon-name-part taxon-name-part-type="genus" reg="Eocuma">E.</tp:taxon-name-part> <tp:taxon-name-part taxon-name-part-type="species" reg="ferox">ferox</tp:taxon-name-part></tp:taxon-name></italic> (Fischer, 1872); <italic><tp:taxon-name><tp:taxon-name-part taxon-name-part-type="genus" reg="Eocuma">E.</tp:taxon-name-part> <tp:taxon-name-part taxon-name-part-type="species" reg="foveolatum">foveolatum</tp:taxon-name-part></tp:taxon-name></italic> Day, 1978; <italic><tp:taxon-name><tp:taxon-name-part taxon-name-part-type="genus" reg="Eocuma">E.</tp:taxon-name-part> <tp:taxon-name-part taxon-name-part-type="species" reg="gorgasiae">gorgasiae</tp:taxon-name-part></tp:taxon-name></italic> Mühlenhardt-Siegel, 1996; <italic><tp:taxon-name><tp:taxon-name-part taxon-name-part-type="genus" reg="Eocuma">E.</tp:taxon-name-part> <tp:taxon-name-part taxon-name-part-type="species" reg="hilgendorfi">hilgendorfi</tp:taxon-name-part></tp:taxon-name></italic> Marcusen, 1894; <italic><tp:taxon-name><tp:taxon-name-part taxon-name-part-type="genus" reg="Eocuma">E.</tp:taxon-name-part> <tp:taxon-name-part taxon-name-part-type="species" reg="kempi">kempi</tp:taxon-name-part></tp:taxon-name></italic> Kurian, 1954; <italic><tp:taxon-name><tp:taxon-name-part taxon-name-part-type="genus" reg="Eocuma">E.</tp:taxon-name-part> <tp:taxon-name-part taxon-name-part-type="species" reg="lanatum">lanatum</tp:taxon-name-part></tp:taxon-name></italic> Le Loeuff &amp; Intes, 1972; <italic><tp:taxon-name><tp:taxon-name-part taxon-name-part-type="genus" reg="Eocuma">E.</tp:taxon-name-part> <tp:taxon-name-part taxon-name-part-type="species" reg="latum">latum</tp:taxon-name-part></tp:taxon-name></italic> Calman, 1907; <italic><tp:taxon-name><tp:taxon-name-part taxon-name-part-type="genus" reg="Eocuma">E.</tp:taxon-name-part> <tp:taxon-name-part taxon-name-part-type="species" reg="longicorne">longicorne</tp:taxon-name-part></tp:taxon-name></italic> Calman, 1907; <italic><tp:taxon-name><tp:taxon-name-part taxon-name-part-type="genus" reg="Eocuma">E.</tp:taxon-name-part> <tp:taxon-name-part taxon-name-part-type="species" reg="muradianae">muradianae</tp:taxon-name-part></tp:taxon-name></italic> Petrescu, 1998; <italic><tp:taxon-name><tp:taxon-name-part taxon-name-part-type="genus" reg="Eocuma">E.</tp:taxon-name-part> <tp:taxon-name-part taxon-name-part-type="species" reg="petrescui">petrescui</tp:taxon-name-part></tp:taxon-name></italic> Patel, Haye &amp; Kornfield, 2003; <italic><tp:taxon-name><tp:taxon-name-part taxon-name-part-type="genus" reg="Eocuma">E.</tp:taxon-name-part> <tp:taxon-name-part taxon-name-part-type="species" reg="rosae">rosae</tp:taxon-name-part></tp:taxon-name></italic> Corbera &amp; Galil, 2007; <italic><tp:taxon-name><tp:taxon-name-part taxon-name-part-type="genus" reg="Eocuma">E.</tp:taxon-name-part> <tp:taxon-name-part taxon-name-part-type="species" reg="sarsii">sarsii</tp:taxon-name-part></tp:taxon-name></italic> (Kossmann, 1880); <italic><tp:taxon-name><tp:taxon-name-part taxon-name-part-type="genus" reg="Eocuma">E.</tp:taxon-name-part> <tp:taxon-name-part taxon-name-part-type="species" reg="spiniferum">spiniferum</tp:taxon-name-part></tp:taxon-name></italic> Gamo, 1976; <italic><tp:taxon-name><tp:taxon-name-part taxon-name-part-type="genus" reg="Eocuma">E.</tp:taxon-name-part> <tp:taxon-name-part taxon-name-part-type="species" reg="stelliferum">stelliferum</tp:taxon-name-part></tp:taxon-name></italic> Calman, 1907; <italic><tp:taxon-name><tp:taxon-name-part taxon-name-part-type="genus" reg="Eocuma">E.</tp:taxon-name-part> <tp:taxon-name-part taxon-name-part-type="species" reg="striatum">striatum</tp:taxon-name-part></tp:taxon-name></italic> Kurian &amp; Radha Devi, 1983; <italic><tp:taxon-name><tp:taxon-name-part taxon-name-part-type="genus" reg="Eocuma">E.</tp:taxon-name-part> <tp:taxon-name-part taxon-name-part-type="species" reg="taprobanicum">taprobanicum</tp:taxon-name-part></tp:taxon-name></italic> Calman, 1904; <italic><tp:taxon-name><tp:taxon-name-part taxon-name-part-type="genus" reg="Eocuma">E.</tp:taxon-name-part> <tp:taxon-name-part taxon-name-part-type="species" reg="travancoricum">travancoricum</tp:taxon-name-part></tp:taxon-name></italic> Kurian, 1951; <italic><tp:taxon-name><tp:taxon-name-part taxon-name-part-type="genus" reg="Eocuma">E.</tp:taxon-name-part> <tp:taxon-name-part taxon-name-part-type="species" reg="victoriae">victoriae</tp:taxon-name-part></tp:taxon-name></italic> (Mühlenhardt-Siegel, 2003); and <italic><tp:taxon-name><tp:taxon-name-part taxon-name-part-type="genus" reg="Eocuma">E.</tp:taxon-name-part> <tp:taxon-name-part taxon-name-part-type="species" reg="winri">winri</tp:taxon-name-part></tp:taxon-name></italic> Day, 1978.</p></tp:treatment-sec><ref-list><ref id="B8"><mixed-citation xmlns:xlink="http://www.w3.org/1999/xlink" xlink:type="simple"><person-group><name name-style="western"><surname>Haye</surname><given-names>PA</given-names></name></person-group> (<year>2007</year>) <article-title>Systematics of the genera of <tp:taxon-name><tp:taxon-name-part taxon-name-part-type="family">Bodotriidae</tp:taxon-name-part></tp:taxon-name> (<tp:taxon-name><tp:taxon-name-part taxon-name-part-type="subphylum">Crustacea</tp:taxon-name-part></tp:taxon-name>: <tp:taxon-name><tp:taxon-name-part taxon-name-part-type="order">Cumacea</tp:taxon-name-part></tp:taxon-name>).</article-title><source>Zoological Journal of the Linnean Society</source><volume>151</volume>: <fpage>1</fpage>–<lpage>58</lpage>. <ext-link xlink:type="simple" ext-link-type="doi" xlink:href="10.1111/j.1096-3642.2007.00322.x">https://doi.org/10.1111/j.1096-3642.2007.00322.x</ext-link></mixed-citation></ref></ref-list></tp:taxon-treatment>
