# Supplementary material for: Eocuma orbiculatum sp. nov. (Crustacea, Cumacea, Bodotriidae) from Korean waters
Source: Zookeys. 2020 Feb 10;910:79–91. doi: 10.3897/zookeys.910.47143 (PMC7026201; doi:10.3897/zookeys.910.47143)
Supplement: XML Treatment for Eocuma orbiculatum [file zookeys.910.47143-treatment2.xml]

<!DOCTYPE tp:taxon-treatment
  PUBLIC "-//TaxonX//DTD Taxonomic Treatment Publishing DTD v0 20100105//EN" "tax-treatment-NSO.dtd">
<tp:taxon-treatment xmlns:tp="http://www.plazi.org/taxpub"><tp:treatment-meta><kwd-group><label>Taxon classification</label><kwd><named-content xmlns:xlink="http://www.w3.org/1999/xlink" content-type="kingdom">Animalia</named-content></kwd><kwd><named-content xmlns:xlink="http://www.w3.org/1999/xlink" content-type="order">Cumacea</named-content></kwd><kwd><named-content xmlns:xlink="http://www.w3.org/1999/xlink" content-type="family">Bodotriidae</named-content></kwd></kwd-group><mixed-citation publication-type="journal"><person-group><name><surname>Kim</surname><given-names>Sung-Hyun</given-names></name><name><surname>Lee</surname><given-names>Chang-Mok</given-names></name><name><surname>Kim</surname><given-names>Young-Hyo</given-names></name></person-group><article-title><italic><tp:taxon-name><tp:taxon-name-part taxon-name-part-type="genus" reg="Eocuma">Eocuma</tp:taxon-name-part> <tp:taxon-name-part taxon-name-part-type="species" reg="orbiculatum">orbiculatum</tp:taxon-name-part></tp:taxon-name></italic> sp. nov. (<tp:taxon-name><tp:taxon-name-part taxon-name-part-type="subphylum">Crustacea</tp:taxon-name-part></tp:taxon-name>, <tp:taxon-name><tp:taxon-name-part taxon-name-part-type="order">Cumacea</tp:taxon-name-part></tp:taxon-name>, <tp:taxon-name><tp:taxon-name-part taxon-name-part-type="family">Bodotriidae</tp:taxon-name-part></tp:taxon-name>) from Korean waters</article-title><source>Zookeys</source><day>10</day><month>2</month><year>2020</year><volume>910</volume><fpage>79</fpage><lpage>91</lpage><pub-id pub-id-type="doi">10.3897/zookeys.910.47143</pub-id></mixed-citation></tp:treatment-meta><tp:nomenclature><tp:taxon-name><object-id xmlns:xlink="http://www.w3.org/1999/xlink" content-type="arpha" xlink:type="simple">1628A1D8-8728-5B37-B36E-13F6F601D87C</object-id>
            <tp:taxon-name-part taxon-name-part-type="genus" reg="Eocuma">Eocuma</tp:taxon-name-part>
            <tp:taxon-name-part taxon-name-part-type="species" reg="orbiculatum">orbiculatum</tp:taxon-name-part>
            <object-id xmlns:xlink="http://www.w3.org/1999/xlink" content-type="zoobank" xlink:type="simple">http://zoobank.org/478C96E3-96B6-4E3F-90DE-81874690FF3B</object-id>
          </tp:taxon-name><tp:taxon-status xmlns:xlink="http://www.w3.org/1999/xlink" xlink:type="simple">sp. nov.</tp:taxon-status><xref ref-type="fig" rid="F1">Figures 1</xref><xref ref-type="fig" rid="F2">, 2</xref><xref ref-type="fig" rid="F3">, 3</xref><xref ref-type="fig" rid="F4">, 4</xref><xref ref-type="fig" rid="F5">, 5</xref></tp:nomenclature><tp:treatment-sec sec-type="type material" id="SECID0EEGAE"><title>Type material.</title><p>Holotype: adult male, 11.92 mm, NIBRIV0000812748, Hangdong Port, Sedong-ri, Wando-gun, Jeollanam-do, Korea, <named-content xmlns:xlink="http://www.w3.org/1999/xlink" content-type="dwc:verbatimCoordinates" xlink:type="simple"><named-content content-type="geo-json" specific-use="{&#34;type&#34;:&#34;Point&#34;,&#34;coordinates&#34;:[126.841472,34.393944]}" id="NCID0ENGAE" xlink:type="simple">34°23'38.2"N, 126°50'29.3"E</named-content></named-content>, Y.H. Kim, 22 June 2008.</p></tp:treatment-sec><tp:treatment-sec sec-type="description" id="SECID0ESGAE"><title>Description.</title><p>Holotype, adult male, NIBRIV0000812748.</p><p>Length: 11.92 mm, excluding uropods. Carapace (Figs <xref ref-type="fig" rid="F1">1A, B</xref>, <xref ref-type="fig" rid="F2">2A–C</xref>, <xref ref-type="fig" rid="F3">3A, B</xref>) 0.26 × body length, 1.4 × width; surface covered with minute shallow pits; lateral margins of carapace, pereon, and pleon lamellate; pseudorostrum a little in advance of antero-lateral horns with rounded apices, without lateral horns; dorsal median carina extending from eye-lobe to posterior margin of carapace; a pair of dorso-lateral carinae well-marked, extending from near the antero-lateral horns to 4/5 way of carapace; ocular lobe (Fig. <xref ref-type="fig" rid="F2">2B</xref>) with 3 lenses. Pereon (Fig. <xref ref-type="fig" rid="F2">2A, B</xref>) 0.7 × carapace. Pleon (Fig. <xref ref-type="fig" rid="F2">2A</xref>) 1.3 × cephalothorax.</p><fig id="F1" position="float" orientation="portrait"><object-id xmlns:xlink="http://www.w3.org/1999/xlink" content-type="doi" xlink:type="simple">10.3897/zookeys.910.47143.figure1</object-id><object-id xmlns:xlink="http://www.w3.org/1999/xlink" content-type="arpha" xlink:type="simple">37D9F6D7-7679-5552-ABE7-14BB2C1E86E9</object-id><label>Figure 1.</label><caption><p><italic><tp:taxon-name><tp:taxon-name-part taxon-name-part-type="genus" reg="Eocuma">Eocuma</tp:taxon-name-part> <tp:taxon-name-part taxon-name-part-type="species" reg="orbiculatum">orbiculatum</tp:taxon-name-part></tp:taxon-name></italic> sp. nov., holotype, adult male, 11.92 mm. <bold>A</bold> Lateral view <bold>B</bold> cephalothorax, dorsal view. Scale bars: 1.0 mm (<bold>A, B</bold>).</p></caption><graphic xmlns:xlink="http://www.w3.org/1999/xlink" xlink:href="zookeys-910-079-g001.jpg" position="float" orientation="portrait" xlink:type="simple" id="oo_378144.jpg"><uri content-type="original_file" xlink:type="simple">https://binary.pensoft.net/fig/378144</uri></graphic></fig><fig id="F2" position="float" orientation="portrait"><object-id xmlns:xlink="http://www.w3.org/1999/xlink" content-type="doi" xlink:type="simple">10.3897/zookeys.910.47143.figure2</object-id><object-id xmlns:xlink="http://www.w3.org/1999/xlink" content-type="arpha" xlink:type="simple">9A68A005-7DCC-54AD-B5DB-3BB61E37B78B</object-id><label>Figure 2.</label><caption><p><italic><tp:taxon-name><tp:taxon-name-part taxon-name-part-type="genus" reg="Eocuma">Eocuma</tp:taxon-name-part> <tp:taxon-name-part taxon-name-part-type="species" reg="orbiculatum">orbiculatum</tp:taxon-name-part></tp:taxon-name></italic> sp. nov., holotype, adult male, 11.92 mm. <bold>A</bold> Habitus, lateral view <bold>B</bold> cephalothorax, dorsal view <bold>C</bold> cephalothorax, ventral view <bold>D</bold> antenna 1 <bold>E</bold> antenna 2 <bold>F</bold> left mandible <bold>G</bold> right mandible <bold>H</bold> maxilla 1. Scale bars: 1.0 mm (<bold>A–C</bold>), 0.2 mm (<bold>D</bold>), 0.1 mm (<bold>C, E, F</bold>), 0.05 mm (<bold>G</bold>).</p></caption><graphic xmlns:xlink="http://www.w3.org/1999/xlink" xlink:href="zookeys-910-079-g002.jpg" position="float" orientation="portrait" xlink:type="simple" id="oo_378145.jpg"><uri content-type="original_file" xlink:type="simple">https://binary.pensoft.net/fig/378145</uri></graphic></fig><fig id="F3" position="float" orientation="portrait"><object-id xmlns:xlink="http://www.w3.org/1999/xlink" content-type="doi" xlink:type="simple">10.3897/zookeys.910.47143.figure3</object-id><object-id xmlns:xlink="http://www.w3.org/1999/xlink" content-type="arpha" xlink:type="simple">5DDAB0B8-9BB0-5DBA-980A-BC482F9234E4</object-id><label>Figure 3.</label><caption><p><italic><tp:taxon-name><tp:taxon-name-part taxon-name-part-type="genus" reg="Eocuma">Eocuma</tp:taxon-name-part> <tp:taxon-name-part taxon-name-part-type="species" reg="orbiculatum">orbiculatum</tp:taxon-name-part></tp:taxon-name></italic> sp. nov., holotype, adult male, 11.92 mm. <bold>A, B</bold> Carapace, dorsal view. Scale bar: 250 μm (<bold>A</bold>), 125 μm (<bold>B</bold>).</p></caption><graphic xmlns:xlink="http://www.w3.org/1999/xlink" xlink:href="zookeys-910-079-g003.jpg" position="float" orientation="portrait" xlink:type="simple" id="oo_378146.jpg"><uri content-type="original_file" xlink:type="simple">https://binary.pensoft.net/fig/378146</uri></graphic></fig><p>Antenna 1 (Fig. <xref ref-type="fig" rid="F2">2D</xref>) peduncle 3-articulate; article 1 flattened, broader at base, with several hair-like, 10 short simple, and 4 complex pedunculate setae; article 2 0.4 × article 1, with 2 short simple and 3 complex pedunculate setae; article 3 1.4 × article 2, with 2 complex pedunculate setae distally. Main flagellum 3-articulate; article 1 with 3 aesthetascs; article 2 with 1 aesthetasc; article 3 with 2 simple setae, 1 long simple seta, and 1 aesthetasc terminally. Accessory flagellum minute, with 1 short simple and 2 complex pedunculate setae.</p><p>Antenna 2 (Fig. <xref ref-type="fig" rid="F2">2A, E</xref>) extending beyond pleotelson; peduncle 5-articulated; article 2 with 1 or 2 plumose setae; articles 4–5 with numerous simple setae, article 5 with 2 complex pedunculate setae dorso-distally.</p><p>Left mandible (Fig. <xref ref-type="fig" rid="F2">2F</xref>) with row of several hair-like and 14 setae; incisor with 4 teeth; <italic>lacinia mobilis</italic> with 3 teeth. Right mandible (Fig. <xref ref-type="fig" rid="F2">2G</xref>) with row of several hair-like and 14 setae; incisor with 2 teeth.</p><p>Maxilla 1 (Fig. <xref ref-type="fig" rid="F2">2H</xref>) outer endite with a few hair-like setae medially, 1 simple seta laterodistally, 13 stout simple setae terminally; inner endite with several hair-like setae medially, a few hair-like setae laterodistally, 4 microserrate and 2 stout tricuspid setae terminally; palp broken, with 2 setae.</p><p>Maxilla 2 (Fig. <xref ref-type="fig" rid="F4">4A</xref>) broad endite with several hair-like, 26 plumose, and 3 microserrate setae medially, 6 plumose, 25 simple, 11 microserrate, 2 plumo-microserrate, and 1 pappo-serrate setae terminally; outer endite with a few hair-like and 7 stout microserrate setae terminally; inner endite with 6 stout microserrate setae terminally.</p><fig id="F4" position="float" orientation="portrait"><object-id xmlns:xlink="http://www.w3.org/1999/xlink" content-type="doi" xlink:type="simple">10.3897/zookeys.910.47143.figure4</object-id><object-id xmlns:xlink="http://www.w3.org/1999/xlink" content-type="arpha" xlink:type="simple">C0D2DA24-45D4-5453-BBE7-6946B8CB50D1</object-id><label>Figure 4.</label><caption><p><italic><tp:taxon-name><tp:taxon-name-part taxon-name-part-type="genus" reg="Eocuma">Eocuma</tp:taxon-name-part> <tp:taxon-name-part taxon-name-part-type="species" reg="orbiculatum">orbiculatum</tp:taxon-name-part></tp:taxon-name></italic> sp. nov., holotype, adult male, 11.92 mm. <bold>A</bold> Maxilla 2 <bold>B</bold> maxilliped 1 <bold>C</bold> maxilliped 2 <bold>D</bold> maxilliped 3 <bold>E</bold> pereopod 1. Scale bars: 0.3 mm (<bold>D, E</bold>), 0.2 mm (<bold>C</bold>), 0.1 mm (<bold>A, B</bold>).</p></caption><graphic xmlns:xlink="http://www.w3.org/1999/xlink" xlink:href="zookeys-910-079-g004.jpg" position="float" orientation="portrait" xlink:type="simple" id="oo_378147.jpg"><uri content-type="original_file" xlink:type="simple">https://binary.pensoft.net/fig/378147</uri></graphic></fig><p>Maxilliped 1 (Fig. <xref ref-type="fig" rid="F4">4B</xref>) basis with a few hair-like setae mediodistally, 1 long plumose seta on medial distal corner, 13 simple setae on lateral surface, a few hair-like setae laterodistally; medial lobe with 1 coupling hook and 8 plumo-microserrate setae medially, 3 stout simple setae on medial distal surface, 1 plumose and 2 stout simple setae terminally; ischium absent; merus with a few hair-like, 8 short simple, and 2 long plumose setae; carpus 2.1 × merus, with 21 plumose and 8 stout setae medially, numerous hair-like setae on lateral surface, 1 short simple seta laterally, 1 long plumose seta on laterodistal corner; propodus 0.5 × carpus, with a few hair-like, 20 plumose, 1 simple, 1 microserrate, and 1 plumo-microserrate setae medially, a few hair-like and 3 short simple setae medially, 3 long plumose setae distally; dactylus 0.7 × propodus, a few hair-like and 2 simple setae medially, 2 stout microserrate setae terminally.</p><p>Maxilliped 2 (Fig. <xref ref-type="fig" rid="F4">4C</xref>) basis 1.4 × remaining articles combined, with numerous hair-like setae medially, 2 short simple and 4 long plumose setae mediodistally, numerous hair-like setae on lateral surface, 18 short simple and several hair-like setae laterally; ischium short, unarmed; merus 0.3 × basis, with 1 long plumose seta on medial distal surface, several hair-like and 4 short simple setae on lateral surface, a few hair-like and 1 short simple setae laterally; carpus 0.7 × merus, with 3 plumose and 4 plumo-microserrate setae medially, several hair-like setae on lateral surface, 1 short simple seta laterally; propodus 0.8 × carpus, with 2 microserrate, 10 plumo-microserrate, and 1 plumose setae medially, several hair-like setae on lateral surface, 2 long plumose setae laterally; dactylus 0.5 × propodus, with 1 long simple seta on lateral surface, 2 simple, 1 microserrate, and 1 stout microserrate setae terminally.</p><p>Maxilliped 3 (Fig. <xref ref-type="fig" rid="F4">4D</xref>) basis 1.4 × remaining articles combined, with numerous hair-like setae medially, 2 plumose setae on medial distal corner, numerous hair-like setae on medial surface and lateral margin, 1 short simple seta with subterminal setules laterally; produced distally to border between merus and carpus, with 1 short simple and 14 plumose setae medially, 5 short simple setae with subterminal setules laterally; ischium 0.2 × basis, with several hair-like and 9 plumose setae medially; merus subequal to ischium, with several hair-like and 1 plumose setae medially; carpus 0.5 × merus, with 1 plumose seta medially; propodus 1.1 × carpus, with 1 short simple and 7 plumose setae medially, 1 short simple seta laterodistally; dactylus 0.8 × propodus, with a few hair-like setae medially, 1 short simple and 2 hair-like setae laterally, 5 microserrate setae terminally; exopod shorter than basis.</p><p>Pereopod 1 (Fig. <xref ref-type="fig" rid="F4">4E</xref>) basis 0.9 × remaining articles combined, with numerous hair-like setae medially, 19 short simple setae on lateral surface, 2 complex pedunculate setae laterodistally, 1 short plumose seta on terminal point; ischium 0.1 × basis, with 1 complex pedunculate seta mediodistally; merus 1.7 × ischium, with 1 complex pedunculate seta mediodistally; carpus 1.6 × merus, with 1 short simple seta mediodistally; propodus subequal to carpus, with 6 simple setae medially; dactylus 0.9 × propodus, with 9 simple setae medially, 1 short simple and 2 simple setae terminally; exopod shorter than basis.</p><p>Pereopod 2 (Fig. <xref ref-type="fig" rid="F5">5A</xref>) length 0.3 × basis of pereopod 1, basis fused with ischium, 0.6 × remaining articles combined, with 2 long plumose and 1 complex pedunculate setae medially, 3 complex pedunculate setae on lateral surface, 7 complex pedunculate setae and 1 short simple seta with subterminal setules laterally; merus 0.4 × basis, with 1 short simple seta with subterminal setules mediodistally, 1 short simple seta with subterminal setules lateroproximally; carpus 0.6 × merus, with 1 short simple seta with subterminal setules laterodistally; propodus 1.4 × carpus, with 1 short simple seta with subterminal setules mediodistally; dactylus 1.5 × propodus, with 1 short simple seta with subterminal setules and 1 broken seta medially, 1 simple seta with terminal setules laterally, 1 plumo-annulate seta, 1 long plumo-annulate seta with single subterminal setule, and 1 simple seta with terminal setules terminally.</p><fig id="F5" position="float" orientation="portrait"><object-id xmlns:xlink="http://www.w3.org/1999/xlink" content-type="doi" xlink:type="simple">10.3897/zookeys.910.47143.figure5</object-id><object-id xmlns:xlink="http://www.w3.org/1999/xlink" content-type="arpha" xlink:type="simple">7484C966-CB9E-5B08-B88A-BDD4A9DC2237</object-id><label>Figure 5.</label><caption><p><italic><tp:taxon-name><tp:taxon-name-part taxon-name-part-type="genus" reg="Eocuma">Eocuma</tp:taxon-name-part> <tp:taxon-name-part taxon-name-part-type="species" reg="orbiculatum">orbiculatum</tp:taxon-name-part></tp:taxon-name></italic> sp. nov., holotype, adult male, 11.92 mm. <bold>A</bold> Pereopod 2 <bold>B</bold> pereopod 3 <bold>C</bold> pereopod 4 <bold>D</bold> pereopod 5 <bold>E</bold> pleotelson. Scale bars: 0.3 mm (<bold>E</bold>), 0.2 mm (<bold>B–D</bold>), 0.1 mm (<bold>A</bold>).</p></caption><graphic xmlns:xlink="http://www.w3.org/1999/xlink" xlink:href="zookeys-910-079-g005.jpg" position="float" orientation="portrait" xlink:type="simple" id="oo_378148.jpg"><uri content-type="original_file" xlink:type="simple">https://binary.pensoft.net/fig/378148</uri></graphic></fig><p>Pereopod 3 (Fig. <xref ref-type="fig" rid="F5">5B</xref>) basis 0.9 × remaining articles combined, with 5 complex pedunculate setae and 2 short simple setae with subterminal setules medially, 6 short simple setae with subterminal setules on lateral surface, 4 long plumose setae laterally; ischium 0.2 × basis, with 2 annulate setae laterodistally; merus 2.7 × ischium, with 2 short simple setae with subterminal setules medioproximally, 1 annulate seta laterally; carpus 0.7 × merus, with 3 annulate setae medially, 1 short simple seta with subterminal setules and 1 annulate seta laterally, 1 short simple and 2 long annulate setae on medial distal margin; propodus 0.7 × carpus, with 1 long annulate seta on medial distal corner, 1 complex pedunculate seta laterodistally; dactylus 0.4 × propodus, with 1 simple and 1 stout microserrate setae terminally.</p><p>Pereopod 4 (Fig. <xref ref-type="fig" rid="F5">5C</xref>) basis 0.9 × remaining articles combined, with 1 plumose and 4 complex pedunculate setae medially, 8 plumose setae and 3 short simple setae with subterminal setules laterally; ischium 0.2 × basis, with 1 short simple seta with subterminal setules laterally, 2 annulate setae on distal margin; merus 2.3 × ischium, with 1 annulate seta laterodistally; carpus 0.7 × merus, with 3 long annulate setae and 1 short simple seta with subterminal setules medially, 1 short simple and 2 long annulate setae on medial distal corner, 1 annulate seta laterally; propodus 0.7 × carpus, with 1 long annulate and 1 complex pedunculate setae mediodistally; dactylus 0.4 × propodus, with 2 simple and 1 stout microserrate setae terminally.</p><p>Pereopod 5 (Fig. <xref ref-type="fig" rid="F5">5D</xref>) basis subequal to remaining articles combined, with 3 long plumose, 9 plumose, 2 complex pedunculate setae, and 2 short simple setae with subterminal setules; ischium 0.2 × basis, with 1 short simple and 2 annulate setae laterodistally; merus 2.0 × ischium, with 1 annulate seta laterally; carpus 0.6 × merus, with 4 annulate setae medially, 1 annulate seta laterally; propodus 0.8 × carpus, with 1 long annulate seta on medial distal corner; dactylus 0.3 × propodus, with 2 simple and 1 stout microserrate setae terminally.</p><p>Uropod (Fig. <xref ref-type="fig" rid="F5">5E</xref>) peduncle 0.4 × pleotelson, with 9–10 plumose, 14–16 stout short simple, and 35–40 microserrate setae medially. Endopod uniarticulate, 3.2 × peduncle, with 21 plumose, 77 plumo-microserrate, and 3 stout short simple setae medially, tip with setulate seta. Exopod biarticulated, subequal to endopod, article 1 unarmed; article 2 with 23 plumose setae medially, 21 plumose setae laterally, 1 simple seta distally, tip with 2 curved setulate setae.</p></tp:treatment-sec><tp:treatment-sec sec-type="remarks" id="SECID0EHQAE"><title>Remarks.</title><p>This new species resembles <italic><tp:taxon-name><tp:taxon-name-part taxon-name-part-type="genus" reg="Eocuma">Eocuma</tp:taxon-name-part> <tp:taxon-name-part taxon-name-part-type="species" reg="amakusense">amakusense</tp:taxon-name-part></tp:taxon-name></italic> Gamô, 1967, <italic><tp:taxon-name><tp:taxon-name-part taxon-name-part-type="genus" reg="Eocuma">E.</tp:taxon-name-part> <tp:taxon-name-part taxon-name-part-type="species" reg="hilgendorfi">hilgendorfi</tp:taxon-name-part></tp:taxon-name></italic> Marcusen, 1894, and <italic><tp:taxon-name><tp:taxon-name-part taxon-name-part-type="genus" reg="Eocuma">E.</tp:taxon-name-part> <tp:taxon-name-part taxon-name-part-type="species" reg="latum">latum</tp:taxon-name-part></tp:taxon-name></italic> Calman, 1907 in having a pair of well-developed dorso-lateral carinae on the flat carapace and similar setae pattern on the telson. <italic><tp:taxon-name><tp:taxon-name-part taxon-name-part-type="genus" reg="Eocuma">Eocuma</tp:taxon-name-part> <tp:taxon-name-part taxon-name-part-type="species" reg="orbiculatum">orbiculatum</tp:taxon-name-part></tp:taxon-name></italic> sp. nov., however, is easily distinguished from its congeners by the pattern of dorso-lateral carina and lacking lateral horns on the carapace. This difference also applies when considering growth, geographical distribution and individual variations (Table <xref ref-type="table" rid="T1">1</xref>). Comparison between the species was done assuming that <italic><tp:taxon-name><tp:taxon-name-part taxon-name-part-type="genus" reg="Eocuma">E.</tp:taxon-name-part> <tp:taxon-name-part taxon-name-part-type="species" reg="orbiculatum">orbiculatum</tp:taxon-name-part></tp:taxon-name></italic> sp. n and <tp:taxon-name><tp:taxon-name-part taxon-name-part-type="genus" reg="Eocuma">E.</tp:taxon-name-part> <tp:taxon-name-part taxon-name-part-type="uncertainty-rank">cf.</tp:taxon-name-part> <tp:taxon-name-part taxon-name-part-type="species" reg="hilgendorfi">hilgendorfi</tp:taxon-name-part></tp:taxon-name> (by <xref ref-type="bibr" rid="B14">Park et al. 1998</xref>) subadult male was the same species, since information of <italic><tp:taxon-name><tp:taxon-name-part taxon-name-part-type="genus" reg="Eocuma">E.</tp:taxon-name-part> <tp:taxon-name-part taxon-name-part-type="species" reg="hilgendorfi">hilgendorfi</tp:taxon-name-part></tp:taxon-name></italic> adult male was not suggested in previous studies. <italic><tp:taxon-name><tp:taxon-name-part taxon-name-part-type="genus" reg="Eocuma">Eocuma</tp:taxon-name-part> <tp:taxon-name-part taxon-name-part-type="species" reg="orbiculatum">orbiculatum</tp:taxon-name-part></tp:taxon-name></italic> sp. n is distinguished from the specimen of <xref ref-type="bibr" rid="B14">Park et al. (1998)</xref> by the combination of the following features (<tp:taxon-name><tp:taxon-name-part taxon-name-part-type="genus" reg="Eocuma">E.</tp:taxon-name-part> <tp:taxon-name-part taxon-name-part-type="uncertainty-rank">cf.</tp:taxon-name-part> <tp:taxon-name-part taxon-name-part-type="species" reg="hilgendorfi">hilgendorfi</tp:taxon-name-part></tp:taxon-name> condition in parentheses): 1) a pair of dorso-lateral carinae from near the near apices of the antero-lateral horns extending to approximately 0.8 of the carapace length (vs. from ocular lobe to the posterior margin of carapace); 2) carapace without lateral horn (vs. with lateral horns); 3) basis of pereopod 1 with 19 short simple setae on ventral surface (vs. without short simple seta); 4) carpus of pereopod 1.6 × merus length (vs. 2.3 × merus length); 5) medial margin of uropod peduncle and endopod with plumose, stout short simple, and microserrate setae (vs. with plumose setae on endopod, with plumose setae and 3 spaced teeth on exopod); 6) uropod exopod with plumose setae laterally (vs. without seta). Even considering growth and individual variations, many differences were found in carapace shape, carpus length, and setal pattern of the telson. In addition, <tp:taxon-name><tp:taxon-name-part taxon-name-part-type="genus" reg="Eocuma">E.</tp:taxon-name-part> <tp:taxon-name-part taxon-name-part-type="uncertainty-rank">cf.</tp:taxon-name-part> <tp:taxon-name-part taxon-name-part-type="species" reg="hilgendorfi">hilgendorfi</tp:taxon-name-part></tp:taxon-name> (by <xref ref-type="bibr" rid="B14">Park et al. 1998</xref>) is considered to be a different species, as it shows many morphological differences from <italic><tp:taxon-name><tp:taxon-name-part taxon-name-part-type="genus" reg="Eocuma">E.</tp:taxon-name-part> <tp:taxon-name-part taxon-name-part-type="species" reg="hilgendorfi">hilgendorfi</tp:taxon-name-part></tp:taxon-name></italic> reported by <xref ref-type="bibr" rid="B20">Zimmer (1903)</xref>. Additional samples shall be obtained and identified.</p><table-wrap id="T1" position="float" orientation="portrait"><label>Table 1.</label><caption><p>Comparison of morphological characteristics among <italic><tp:taxon-name><tp:taxon-name-part taxon-name-part-type="genus" reg="Eocuma">Eocuma</tp:taxon-name-part> <tp:taxon-name-part taxon-name-part-type="species" reg="orbiculatum">orbiculatum</tp:taxon-name-part></tp:taxon-name></italic> sp. nov. and related species (based on males).</p></caption><table id="TID0EG2AE" rules="all"><tbody><tr><th rowspan="1" colspan="1">Characteristics and distribution</th><th rowspan="1" colspan="1"><italic><tp:taxon-name><tp:taxon-name-part taxon-name-part-type="genus" reg="Eocuma"/><tp:taxon-name-part taxon-name-part-type="species" reg="orbiculatum">orbiculatum</tp:taxon-name-part></tp:taxon-name></italic> (adult)</th><th rowspan="1" colspan="1"><italic><tp:taxon-name><tp:taxon-name-part taxon-name-part-type="genus" reg="Eocuma"/><tp:taxon-name-part taxon-name-part-type="species" reg="amakusense">amakusense</tp:taxon-name-part></tp:taxon-name></italic> (adult)</th><th rowspan="1" colspan="1"><italic><tp:taxon-name><tp:taxon-name-part taxon-name-part-type="genus" reg="Eocuma"/><tp:taxon-name-part taxon-name-part-type="species" reg="amakusense">amakusense</tp:taxon-name-part></tp:taxon-name></italic> (adult)</th><th rowspan="1" colspan="1"><italic><tp:taxon-name><tp:taxon-name-part taxon-name-part-type="genus" reg="Eocuma"/><tp:taxon-name-part taxon-name-part-type="species" reg="hilgendorfi">hilgendorfi</tp:taxon-name-part></tp:taxon-name></italic> (subadult)</th><th rowspan="1" colspan="1"><italic>cf. <tp:taxon-name><tp:taxon-name-part taxon-name-part-type="genus" reg="Eocuma"/><tp:taxon-name-part taxon-name-part-type="species" reg="hilgendorfi">hilgendorfi</tp:taxon-name-part></tp:taxon-name></italic> (subadult)</th><th rowspan="1" colspan="1"><italic><tp:taxon-name><tp:taxon-name-part taxon-name-part-type="genus" reg="Eocuma"/><tp:taxon-name-part taxon-name-part-type="species" reg="latum">latum</tp:taxon-name-part></tp:taxon-name></italic> (adult)</th><th rowspan="1" colspan="1"><italic><tp:taxon-name><tp:taxon-name-part taxon-name-part-type="genus" reg="Eocuma"/><tp:taxon-name-part taxon-name-part-type="species" reg="latum">latum</tp:taxon-name-part></tp:taxon-name></italic> (adult)</th><th rowspan="1" colspan="1"><italic><tp:taxon-name><tp:taxon-name-part taxon-name-part-type="genus" reg="Eocuma"/><tp:taxon-name-part taxon-name-part-type="species" reg="latum">latum</tp:taxon-name-part></tp:taxon-name></italic> (adult)</th><th rowspan="1" colspan="1"><italic><tp:taxon-name><tp:taxon-name-part taxon-name-part-type="genus" reg="Eocuma"/><tp:taxon-name-part taxon-name-part-type="species" reg="latum">latum</tp:taxon-name-part></tp:taxon-name></italic> (adult)</th><th rowspan="1" colspan="1">
                    <italic><tp:taxon-name>
                        <tp:taxon-name-part taxon-name-part-type="genus" reg="Eocuma"/>
                        <tp:taxon-name-part taxon-name-part-type="species" reg="latum">latum</tp:taxon-name-part>
                      </tp:taxon-name></italic>
                  </th><th rowspan="1" colspan="1"><italic><tp:taxon-name><tp:taxon-name-part taxon-name-part-type="genus" reg="Eocuma"/><tp:taxon-name-part taxon-name-part-type="species" reg="latum">latum</tp:taxon-name-part></tp:taxon-name></italic> (subadult)</th></tr><tr><td rowspan="1" colspan="1">Body length</td><td rowspan="1" colspan="1">11.92 mm</td><td rowspan="1" colspan="1">11.9 mm</td><td rowspan="1" colspan="1">11.4 mm</td><td rowspan="1" colspan="1">10 mm</td><td rowspan="1" colspan="1">11.4 mm</td><td rowspan="1" colspan="1">8.5 mm</td><td rowspan="1" colspan="1">6 mm</td><td rowspan="1" colspan="1">12.8–13.5 mm</td><td rowspan="1" colspan="1">13 mm</td><td rowspan="1" colspan="1">unknown</td><td rowspan="1" colspan="1">10.7 mm</td></tr><tr><td rowspan="1" colspan="1">Carapace, antero-lateral horns</td><td rowspan="1" colspan="1">with round apices</td><td rowspan="1" colspan="1">with round apices</td><td rowspan="1" colspan="1">with round apices</td><td rowspan="1" colspan="1">with pointed apices</td><td rowspan="1" colspan="1">with round apices</td><td rowspan="1" colspan="1">with round apices</td><td rowspan="1" colspan="1">with round apices</td><td rowspan="1" colspan="1">with round apices</td><td rowspan="1" colspan="1">with round apices</td><td rowspan="1" colspan="1">with round apices</td><td rowspan="1" colspan="1">with round apices</td></tr><tr><td rowspan="1" colspan="1">dorso-lateral carinae</td><td rowspan="1" colspan="1">extending from near the antero-lateral horns to 4/5 way of carapace</td><td rowspan="1" colspan="1">extending from near the antero-lateral horns to posterior margin</td><td rowspan="1" colspan="1">extending from near the antero-lateral horns to near posterior margin</td><td rowspan="1" colspan="1">extending from ocular lobe to posterior margin</td><td rowspan="1" colspan="1">extending from ocular lobe to posterior margin</td><td rowspan="1" colspan="1">extending from ocular lobe to posterior margin</td><td rowspan="1" colspan="1">extending from ocular lobe to posterior margin</td><td rowspan="1" colspan="1">extending from ocular lobe to posterior margin</td><td rowspan="1" colspan="1">extending from near the antero-lateral horns to near posterior margin</td><td rowspan="1" colspan="1">extending from ocular lobe to posterior margin</td><td rowspan="1" colspan="1">extending from ocular lobe to posterior margin</td></tr><tr><td rowspan="1" colspan="1">lateral horns</td><td rowspan="1" colspan="1">without lateral horn</td><td rowspan="1" colspan="1">with lateral horn, convex lateral sides of the carapace</td><td rowspan="1" colspan="1">with lateral horns, rounded</td><td rowspan="1" colspan="1">with lateral horns, very vertically deep</td><td rowspan="1" colspan="1">with lateral horns</td><td rowspan="1" colspan="1">with forwarded lateral horns</td><td rowspan="1" colspan="1">with forwarded lateral horns</td><td rowspan="1" colspan="1">with forwarded lateral horns</td><td rowspan="1" colspan="1">with forwarded lateral horns</td><td rowspan="1" colspan="1">with forwarded lateral horns</td><td rowspan="1" colspan="1">with forwarded lateral horns</td></tr><tr><td rowspan="1" colspan="1">Eye-lobe, lens</td><td rowspan="1" colspan="1">with 3 lenses</td><td rowspan="1" colspan="1">with 5 lenses</td><td rowspan="1" colspan="1">with 5 lenses</td><td rowspan="1" colspan="1">with 3 lenses</td><td rowspan="1" colspan="1">with 3 lenses</td><td rowspan="1" colspan="1">with 8 lenses</td><td rowspan="1" colspan="1">with 3 lenses</td><td rowspan="1" colspan="1">with 3 lenses</td><td rowspan="1" colspan="1">with 3 lenses</td><td rowspan="1" colspan="1">unknown</td><td rowspan="1" colspan="1">with 3 lenses</td></tr><tr><td rowspan="1" colspan="1">Pereopod 1, basis ventral surface</td><td rowspan="1" colspan="1">with 19 short simple setae</td><td rowspan="1" colspan="1">with 27 short simple setae</td><td rowspan="1" colspan="1">with 10 short simple setae</td><td rowspan="1" colspan="1">unknown</td><td rowspan="1" colspan="1">without short simple seta</td><td rowspan="1" colspan="1">with 10 short simple setae</td><td rowspan="1" colspan="1">without short simple seta</td><td rowspan="1" colspan="1">with short simple setae</td><td rowspan="1" colspan="1">unknown</td><td rowspan="1" colspan="1">without short simple seta</td><td rowspan="1" colspan="1">with blunt simple setae</td></tr><tr><td rowspan="1" colspan="1">carpus length</td><td rowspan="1" colspan="1">1.6 × merus</td><td rowspan="1" colspan="1">2.6 × merus</td><td rowspan="1" colspan="1">2.7 × merus</td><td rowspan="1" colspan="1">unknown</td><td rowspan="1" colspan="1">2.3 × merus</td><td rowspan="1" colspan="1">2.3 × merus</td><td rowspan="1" colspan="1">2.4 × merus</td><td rowspan="1" colspan="1">1.7 × merus</td><td rowspan="1" colspan="1">unknown</td><td rowspan="1" colspan="1">2.4 × merus</td><td rowspan="1" colspan="1">1.4 × merus</td></tr><tr><td rowspan="1" colspan="1">dactylus length</td><td rowspan="1" colspan="1">0.9 × propodus</td><td rowspan="1" colspan="1">0.5 × propodus</td><td rowspan="1" colspan="1">0.6 × propodus</td><td rowspan="1" colspan="1">unknown</td><td rowspan="1" colspan="1">0.9 × propodus</td><td rowspan="1" colspan="1">0.5 × propodus</td><td rowspan="1" colspan="1">0.6 × propodus</td><td rowspan="1" colspan="1">0.7 × propodus</td><td rowspan="1" colspan="1">unknown</td><td rowspan="1" colspan="1">0.7 × propodus</td><td rowspan="1" colspan="1">subequal to propodus</td></tr><tr><td rowspan="1" colspan="1">Pereopod 2 merus, mediodistally</td><td rowspan="1" colspan="1">without protuberance</td><td rowspan="1" colspan="1">with protuberance</td><td rowspan="1" colspan="1">with protuberance</td><td rowspan="1" colspan="1">unknown</td><td rowspan="1" colspan="1">without protuberance</td><td rowspan="1" colspan="1">unknown</td><td rowspan="1" colspan="1">with protuberance</td><td rowspan="1" colspan="1">unknown</td><td rowspan="1" colspan="1">unknown</td><td rowspan="1" colspan="1">unknown</td><td rowspan="1" colspan="1">without protuberance</td></tr><tr><td rowspan="1" colspan="1">Uropod peduncle, medial margin</td><td rowspan="1" colspan="1">with plumose, stout short simple, and microserrate setae</td><td rowspan="1" colspan="1">with hairy and setose</td><td rowspan="1" colspan="1">with plumose, small simple, and microserrate setae</td><td rowspan="1" colspan="1">with plumose and hair-like setae</td><td rowspan="1" colspan="1">with plumose hairs</td><td rowspan="1" colspan="1">with plumose setae and short spines</td><td rowspan="1" colspan="1">with plumose, short simple, and other setae</td><td rowspan="1" colspan="1">with plumose and other setae</td><td rowspan="1" colspan="1">unknown</td><td rowspan="1" colspan="1">with plumose setae</td><td rowspan="1" colspan="1">with plumose setae</td></tr><tr><td rowspan="1" colspan="1">Uropod endopod, medial margin</td><td rowspan="1" colspan="1">with plumose, plumo-microserrate, and stout short simple setae</td><td rowspan="1" colspan="1">with hairy, setose, and teeth</td><td rowspan="1" colspan="1">with plumose, plumo-microserrate, and small simple setae</td><td rowspan="1" colspan="1">with plumose and hair-like setae</td><td rowspan="1" colspan="1">with plumose hairs and 3 spaced teeth</td><td rowspan="1" colspan="1">with plumose setae and spines</td><td rowspan="1" colspan="1">with plumose, short simple, and other setae</td><td rowspan="1" colspan="1">with plumose, short simple, and other setae</td><td rowspan="1" colspan="1">unknown</td><td rowspan="1" colspan="1">with plumose and short simple setae</td><td rowspan="1" colspan="1">with plumose and short simple setae</td></tr><tr><td rowspan="1" colspan="1">Uropod exopod, lateral margin</td><td rowspan="1" colspan="1">with plumose setae</td><td rowspan="1" colspan="1">with plumose hairs</td><td rowspan="1" colspan="1">with plumose setae</td><td rowspan="1" colspan="1">without seta</td><td rowspan="1" colspan="1">without seta</td><td rowspan="1" colspan="1">without seta</td><td rowspan="1" colspan="1">serrated, with plumose seta</td><td rowspan="1" colspan="1">with plumose setae</td><td rowspan="1" colspan="1">unknown</td><td rowspan="1" colspan="1">without seta</td><td rowspan="1" colspan="1">without seta</td></tr><tr><td rowspan="1" colspan="1">Distribution</td><td rowspan="1" colspan="1">South Sea (present study)</td><td rowspan="1" colspan="1">Tomoe Bay (<xref ref-type="bibr" rid="B6">Gamô 1967</xref>)</td><td rowspan="1" colspan="1">South Sea (<xref ref-type="bibr" rid="B11">Kim et al. 2017</xref>)</td><td rowspan="1" colspan="1">Enoshima (<xref ref-type="bibr" rid="B20">Zimmer 1903</xref>)</td><td rowspan="1" colspan="1">Yellow Sea (<xref ref-type="bibr" rid="B14">Park et al. 1998</xref>)</td><td rowspan="1" colspan="1">Annam (<xref ref-type="bibr" rid="B3">Fage 1945</xref>)</td><td rowspan="1" colspan="1">Indo-Chinese Sea (<xref ref-type="bibr" rid="B21">Zimmer 1952</xref>)</td><td rowspan="1" colspan="1">Sagami Bay (<xref ref-type="bibr" rid="B4">Gamô 1958</xref>)</td><td rowspan="1" colspan="1">Sagami Bay (<xref ref-type="bibr" rid="B5">Gamô 1963</xref>)</td><td rowspan="1" colspan="1">Jiaozhou bay, Yellow Sea (<xref ref-type="bibr" rid="B12">Liu and Liu 1990</xref>)</td><td rowspan="1" colspan="1">South Sea (<xref ref-type="bibr" rid="B11">Kim et al. 2017</xref>)</td></tr></tbody></table></table-wrap></tp:treatment-sec><tp:treatment-sec sec-type="etymology" id="SECID0ELLAG"><title>Etymology.</title><p>The new species name <italic>orbiculatum</italic> is a Latin word, meaning ‘round’, alluding to the absence of a horn on the lateral margin of the carapace and the round appearance of the carapace in dorsal view.</p></tp:treatment-sec><tp:treatment-sec sec-type="distribution" id="SECID0ETLAG"><title>Distribution.</title><p>The new species was collected in Hangdong Port, Sedong-ri, Wando-gun, Jeollanam-do, Korea, muddy bottom, 2–5 m depth.</p><sec sec-type="Key to the Korean Eocuma species" id="SECID0EYLAG"><title>Key to the Korean <italic><tp:taxon-name><tp:taxon-name-part taxon-name-part-type="genus" reg="Eocuma">Eocuma</tp:taxon-name-part></tp:taxon-name></italic> species</title><table-wrap content-type="key" position="anchor" orientation="portrait"><table id="TID0EGOAC" rules="all"><tbody><tr><td rowspan="1" colspan="1">1</td><td rowspan="1" colspan="1">Carapace lacking lateral horn; a pair of dorso-lateral carinae extending to approximately 0.8 of the carapace length</td><td rowspan="1" colspan="1">
                      <bold><italic><tp:taxon-name><tp:taxon-name-part taxon-name-part-type="genus" reg="Eocuma">E.</tp:taxon-name-part> <tp:taxon-name-part taxon-name-part-type="species" reg="orbiculatum">orbiculatum</tp:taxon-name-part></tp:taxon-name></italic> sp. nov.</bold>
                    </td></tr><tr><td rowspan="1" colspan="1">–</td><td rowspan="1" colspan="1">Carapace with lateral horn; a pair of dorso-lateral carinae extending to the posterior margin of carapace</td><td rowspan="1" colspan="1">
                      <bold>2</bold>
                    </td></tr><tr><td rowspan="1" colspan="1">2</td><td rowspan="1" colspan="1">Carapace, lateral horn obtuse and rounded</td><td rowspan="1" colspan="1">
                      <bold><italic><tp:taxon-name><tp:taxon-name-part taxon-name-part-type="genus" reg="Eocuma">E.</tp:taxon-name-part> <tp:taxon-name-part taxon-name-part-type="species" reg="amakusense">amakusense</tp:taxon-name-part></tp:taxon-name></italic></bold>
                    </td></tr><tr><td rowspan="1" colspan="1">–</td><td rowspan="1" colspan="1">Carapace, lateral horn prominent and acute</td><td rowspan="1" colspan="1">
                      <bold>3</bold>
                    </td></tr><tr><td rowspan="1" colspan="1">3</td><td rowspan="1" colspan="1">Pereopod 1, basis length much longer than remaining articles combined and without short simple setae on lateral surface</td><td rowspan="1" colspan="1">
                      <bold><tp:taxon-name><tp:taxon-name-part taxon-name-part-type="genus" reg="Eocuma">E.</tp:taxon-name-part> <tp:taxon-name-part taxon-name-part-type="uncertainty-rank">cf.</tp:taxon-name-part> <tp:taxon-name-part taxon-name-part-type="species" reg="hilgendorfi">hilgendorfi</tp:taxon-name-part></tp:taxon-name></bold>
                    </td></tr><tr><td rowspan="1" colspan="1">–</td><td rowspan="1" colspan="1">Pereopod 1, basis length equal to remaining articles combined and with several short simple setae on lateral surface</td><td rowspan="1" colspan="1">
                      <bold><italic><tp:taxon-name><tp:taxon-name-part taxon-name-part-type="genus" reg="Eocuma">E.</tp:taxon-name-part> <tp:taxon-name-part taxon-name-part-type="species" reg="latum">latum</tp:taxon-name-part></tp:taxon-name></italic></bold>
                    </td></tr></tbody></table></table-wrap></sec></tp:treatment-sec><ref-list><ref id="B6"><mixed-citation xmlns:xlink="http://www.w3.org/1999/xlink" xlink:type="simple"><person-group><name name-style="western"><surname>Gamô</surname><given-names>S</given-names></name></person-group> (<year>1967</year>) <article-title>Studies on the <tp:taxon-name><tp:taxon-name-part taxon-name-part-type="order">Cumacea</tp:taxon-name-part></tp:taxon-name> (<tp:taxon-name><tp:taxon-name-part taxon-name-part-type="subphylum">Crustacea</tp:taxon-name-part></tp:taxon-name>, <tp:taxon-name><tp:taxon-name-part taxon-name-part-type="class">Malacostraca</tp:taxon-name-part></tp:taxon-name>) of Japan. Part I.</article-title><source>Publications of the Seto Marine Biology Laboratory</source><volume>15</volume>: <fpage>133</fpage>–<lpage>163</lpage>. <ext-link xlink:type="simple" ext-link-type="doi" xlink:href="10.5134/175460">https://doi.org/10.5134/175460</ext-link></mixed-citation></ref><ref id="B11"><mixed-citation xmlns:xlink="http://www.w3.org/1999/xlink" xlink:type="simple"><person-group><name name-style="western"><surname>Kim</surname><given-names>SH</given-names></name><name name-style="western"><surname>Lee</surname><given-names>CH</given-names></name><name name-style="western"><surname>Kim</surname><given-names>YH</given-names></name></person-group> (<year>2017</year>) <article-title>Two New Records of the <italic><tp:taxon-name><tp:taxon-name-part taxon-name-part-type="genus">Eocuma</tp:taxon-name-part></tp:taxon-name></italic> Species (<tp:taxon-name><tp:taxon-name-part taxon-name-part-type="subphylum">Crustacea</tp:taxon-name-part></tp:taxon-name>, <tp:taxon-name><tp:taxon-name-part taxon-name-part-type="order">Cumacea</tp:taxon-name-part></tp:taxon-name>, <tp:taxon-name><tp:taxon-name-part taxon-name-part-type="family">Bodotriidae</tp:taxon-name-part></tp:taxon-name>) from Korea.</article-title><source>Animal Systematics, Evolution and Diversity</source><volume>33</volume>(<issue>4</issue>): <fpage>235</fpage>–<lpage>245</lpage>.</mixed-citation></ref><ref id="B20"><mixed-citation xmlns:xlink="http://www.w3.org/1999/xlink" xlink:type="simple"><person-group><name name-style="western"><surname>Zimmer</surname><given-names>C</given-names></name></person-group> (<year>1903</year>) <article-title>Die Cumaceen des Museums für Naturkunde in Berlin.</article-title><source>Zoologische Jahrbücher, Abtheilung für Systematik, Geographie und Biologie der Thiere</source><volume>18</volume>(<issue>6</issue>): <fpage>664</fpage>–<lpage>694</lpage>.</mixed-citation></ref><ref id="B14"><mixed-citation xmlns:xlink="http://www.w3.org/1999/xlink" xlink:type="simple"><person-group><name name-style="western"><surname>Park</surname><given-names>MR</given-names></name><name name-style="western"><surname>Hong</surname><given-names>JS</given-names></name><name name-style="western"><surname>Choi</surname><given-names>KS</given-names></name></person-group> (<year>1998</year>) <article-title>The Bodotriid <tp:taxon-name><tp:taxon-name-part taxon-name-part-type="order">Cumacea</tp:taxon-name-part></tp:taxon-name> (<tp:taxon-name><tp:taxon-name-part taxon-name-part-type="subphylum">Crustacea</tp:taxon-name-part></tp:taxon-name>: <tp:taxon-name><tp:taxon-name-part taxon-name-part-type="class">Malacostraca</tp:taxon-name-part></tp:taxon-name>) from the Yellow Sea.</article-title><source>Journal of Fisheries Science and Technology</source><volume>1</volume>: <fpage>94</fpage>–<lpage>112</lpage>.</mixed-citation></ref><ref id="B3"><mixed-citation xmlns:xlink="http://www.w3.org/1999/xlink" xlink:type="simple"><person-group><name name-style="western"><surname>Fage</surname><given-names>L</given-names></name></person-group> (<year>1945</year>) <article-title>Les Cumacés du plancton nocturne des côtes d’Annam.</article-title><source>Archives de Zoologie Expérimentale et Générale</source><volume>84</volume>: <fpage>165</fpage>–<lpage>224</lpage>. [in French]</mixed-citation></ref><ref id="B21"><mixed-citation xmlns:xlink="http://www.w3.org/1999/xlink" xlink:type="simple"><person-group><name name-style="western"><surname>Zimmer</surname><given-names>C</given-names></name></person-group> (<year>1952</year>) <article-title>Indochinesische Cumaceen.</article-title><source>Mitteilungen aus dem Zoologischen Museum in Berlin</source><volume>28</volume>: <fpage>7</fpage>–<lpage>35</lpage>. [in German]</mixed-citation></ref><ref id="B4"><mixed-citation xmlns:xlink="http://www.w3.org/1999/xlink" xlink:type="simple"><person-group><name name-style="western"><surname>Gamô</surname><given-names>S</given-names></name></person-group> (<year>1958</year>) <article-title>On some species of cumacean <tp:taxon-name><tp:taxon-name-part taxon-name-part-type="subphylum">Crustacea</tp:taxon-name-part></tp:taxon-name> from Sagami Bay.</article-title><source>Dobutsugaku Zasshi</source><volume>67</volume>: <fpage>383</fpage>–<lpage>389</lpage>.</mixed-citation></ref><ref id="B5"><mixed-citation xmlns:xlink="http://www.w3.org/1999/xlink" xlink:type="simple"><person-group><name name-style="western"><surname>Gamô</surname><given-names>S</given-names></name></person-group> (<year>1963</year>) <article-title>Review summary on the Order <tp:taxon-name><tp:taxon-name-part taxon-name-part-type="order">Cumacea</tp:taxon-name-part></tp:taxon-name>, with a list of the species found in Japan.</article-title><source>Researches on <tp:taxon-name><tp:taxon-name-part taxon-name-part-type="subphylum">Crustacea</tp:taxon-name-part></tp:taxon-name></source><volume>1</volume>: <fpage>73</fpage>–<lpage>90</lpage>. <ext-link xlink:type="simple" ext-link-type="doi" xlink:href="10.18353/rcustacea.1.0_73">https://doi.org/10.18353/rcustacea.1.0_73</ext-link></mixed-citation></ref><ref id="B12"><mixed-citation xmlns:xlink="http://www.w3.org/1999/xlink" xlink:type="simple"><person-group><name name-style="western"><surname>Liu</surname><given-names>H</given-names></name><name name-style="western"><surname>Liu</surname><given-names>JY</given-names></name></person-group> (<year>1990</year>) <article-title>Study on <tp:taxon-name><tp:taxon-name-part taxon-name-part-type="order">Cumacea</tp:taxon-name-part></tp:taxon-name> (<tp:taxon-name><tp:taxon-name-part taxon-name-part-type="subphylum">Crustacea</tp:taxon-name-part></tp:taxon-name><tp:taxon-name><tp:taxon-name-part taxon-name-part-type="class">Malacostraca</tp:taxon-name-part></tp:taxon-name>) of the offshore waters of north China.</article-title><source>Studia Marina Sinica</source><volume>10</volume>(<issue>31</issue>): <fpage>195</fpage>–<lpage>228</lpage>. [in Chinese with summary and species descriptions in English]</mixed-citation></ref></ref-list></tp:taxon-treatment>
